# Supplementary material for: Longitudinal copy number, whole exome and targeted deep sequencing of 'good risk' IGHV-mutated CLL patients with progressive disease
Source: Leukemia. 2016 Feb 26;30(6):1301–10. doi: 10.1038/leu.2016.10 (PMC4861248; doi:10.1038/leu.2016.10)
Supplement: Supplementary Table 1 [file leu201610x2.xls]

## Sheet: 2015_RoseZerilli_WES in IGHVmut
Gene Symbol	Number of bases captured	Number of exons captured	Expected Coverage (%)	Actual Coverage (%)
ATM	23708	64	0.98	0.976
BCOR	8987	19	0.999	0.986
BIRC3	7814	12	0.998	0.974
CHD2	22534	49	0.993	0.991
DDX3X	7226	21	0.967	0.987
EGR2	3900	10	1	0.979
FBXW7	5503	17	1	1
ITPKB	7216	9	0.992	0.995
KRAS	7442	7	0.975	0.973
MED12	8346	45	1	0.987
MUC4	1091	5	0.194	0.372
MYD88	4140	4	0.994	0.997
NOTCH1	10560	34	0.996	0.98
NRAS	4594	7	0.97	0.994
POT1	5753	24	0.989	0.983
RIPK1	4589	12	0.991	0.954
SAMHD1	5554	17	0.986	0.994
SETD2	10744	29	0.989	0.989
SF3B1	7570	25	0.999	1
TP53	4267	14	0.949	0.972
XPO1	12301	26	0.972	0.979
ZMYM3	7515	25	0.999	0.987
