# Supplementary material for: Longitudinal copy number, whole exome and targeted deep sequencing of 'good risk' IGHV-mutated CLL patients with progressive disease
Source: Leukemia. 2016 Feb 26;30(6):1301–10. doi: 10.1038/leu.2016.10 (PMC4861248; doi:10.1038/leu.2016.10)
Supplement: Supplementary Table 2 [file leu201610x3.xls]

## Sheet: 2015_RoseZerilli_WES in IGHVmut
				QC sample:															QC Coverage:								QC Metrics:
Patient ID	Source	TP	SureSelect Exome Capture System	NO._VARIANTS	X_variants	Xhet_variants	NO_ALT_READS_HOM	NO_READS_HOM	PC_ALT_READS_HOM	NO_ALT_READS_HET	NO_READS_HET	PC_ALT_READS_HET	total_hets	pc_Xhets	GENDER	pc_hets	CONTAMINATION 1? (high percentage hets across exome)	CONTAMINATION2? (high mean percentage alternative allele in hom calls)	total_reads	mapped_to_target_reads	mapped_to_target_reads_plus_150bp	mean_coverage	target_bases_20x_percentage	target_bases_10x_percentage	target_bases_5x_percentage	target_bases_1x_percentage	UNPAIRED_READS_EXAMINED	READ_PAIRS_EXAMINED	UNMAPPED_READS	UNPAIRED_READ_DUPLICATES	READ_PAIR_DUPLICATES READ_PAIR	OPTICAL_DUPLICATES	PERCENT_DUPLICATION	ESTIMATED_LIBRARY_SIZE	READ_SEQUENCES	ALIGNED	UNIQUE_ALIGNMENTS
3	Germline	0	(50Mb) .V3)	22646	349	78	4488	1178410	0.380852	740199	1381344	53.5854	13554	22.3496	Male	59.8516	ok	ok	57894650	37787636	42596211	61.1	78.65	87.22	91.89	96.54	1426424	29006752	7418916	375639	1041718	0	0.041371	394120169	66858844	64565340	59439928
3	Tumour	1	(51Mb. V4)	23947	313	34	2888	1879838	0.15363	1127765	2127852	53.0002	14422	10.8626	Male	60.2247	ok	ok	67644716	54928052	61246540	92.97	92.75	97.88	99.26	99.85	242476	35561224	977226	97344	1793784	0	0.051635	340539071	72342150	71876102	71364924
3	Tumour	2	(50Mb) .V3)	22222	362	91	4812	942481	0.510567	587416	1100344	53.3848	13316	25.1381	Male	59.9226	ok	ok	46024436	30566952	35560425	48.7	73.58	84.83	90.55	96.19	843870	24487412	5112708	251078	3217226	0	0.134197	84836106	54931402	54004571	49818694
6	Germline	0	(50Mb) .V3)	23077	433	261	6354	1282803	0.495322	788801	1473934	53.5167	14277	60.2771	Female	61.8668	ok	ok	60529997	40218753	46195638	64.28	78.73	87.04	91.67	96.37	1075485	30486586	6523825	278377	1076199	0	0.039175	421589160	68572482	67093734	62048657
6	Tumour	1	(51Mb. V4)	24139	410	249	2759	1735170	0.159005	1026235	1938138	52.9495	14990	60.7317	Female	62.0987	ok	ok	61939897	50583273	56122505	85.86	91.6	97.52	99.11	99.77	218276	32097607	885284	80907	1179968	0	0.037893	425795076	65298774	64877982	64413490
6	Tumour	2	(50Mb) .V3)	22784	420	256	3535	957801	0.369075	610761	1136360	53.7471	14095	60.9524	Female	61.8636	ok	ok	44412039	30299978	35134071	48.35	73.62	84.79	90.45	96	782953	23962193	4974275	243133	3658169	0	0.155202	70270990	53681614	52756745	48707339
7	Germline	0	(51Mb. V4)	23946	299	18	4263	1928244	0.221082	1127584	2125278	53.0558	14446	6.02007	Male	60.3274	ok	ok	64772319	56890429	62510142	96.7	92.7	97.84	99.28	99.86	277251	34084624	1025935	129493	1759771	0	0.053312	318626761	69472434	68814663	68446499
7	Tumour	1	(51Mb. V4)	23965	302	18	3460	1656670	0.208853	967066	1826906	52.9346	14444	5.96026	Male	60.2712	ok	ok	60947753	48628444	54535414	81.91	91.58	97.68	99.27	99.87	288679	32193354	1022655	109408	1791304	0	0.057085	278456122	65698042	65185907	64675387
7	Tumour	2	(51Mb. V4)	23669	293	19	2476	1607699	0.154009	958412	1802328	53.1763	14254	6.48464	Male	60.2222	ok	ok	58943082	47346953	52447098	80.24	89.29	96.33	98.58	99.74	224361	30650015	887433	83855	1233168	0	0.04145	370611701	62411824	61981934	61524391
5	Germline	0	(51Mb. V4)	23958	294	19	2636	1502904	0.175394	920381	1728204	53.2565	14705	6.46259	Male	61.3782	ok	ok	49756481	44355518	48619244	75.6	88.26	96.36	98.82	99.8	194539	26019994	608821	81257	1190147	0	0.047125	275694374	52843348	52487864	52234527
5	Tumour	1	(51Mb. V4)	24590	305	29	5495	2122836	0.258852	1277814	2413135	52.9524	15143	9.5082	Male	61.5819	ok	ok	78266309	63895499	71539700	107.7	94.74	98.49	99.47	99.88	376559	41413264	1242255	168151	2363486	0	0.058833	348884022	84445342	83777646	83203087
5	Tumour	2	(51Mb. V4)	24572	305	25	2303	2111658	0.109061	1279430	2411782	53.0492	15109	8.19672	Male	61.4887	ok	ok	75481519	61999889	68656804	105.1	94.34	98.42	99.47	99.88	297041	39341262	1136301	126571	1665697	0	0.043783	451382324	80115866	79556632	78979565
13	Germline	0	(37Mb .V1)	19352	349	77	4439	985488	0.450437	654923	1185081	55.264	11792	22.063	Male	60.9343	ok	ok	55962542	33495324	36096885	43.54	53.55	65.64	73.08	85.04	144636	29549536	8297496	52510	1539640	0	0.100239	287360103	67541204	63810821	59243708
13	Tumour	1	(37Mb .V1)	18702	331	68	5655	956359	0.591305	642194	1161929	55.2696	11218	20.5438	Male	59.9829	ok	ok	64008425	34288616	36480842	44.7	51.66	63.41	71.35	84.97	146624	33407127	5576630	56007	1371595	0	0.080139	411343224	72537508	72039514	66960878
13	Tumour	2	(37Mb .V1)	18894	360	91	2366	808622	0.292597	545972	997246	54.748	11431	25.2778	Male	60.5007	ok	ok	49040993	27949772	30025923	36.4	49.28	62.71	71.3	84.35	129195	25647749	4390289	43105	1103066	0	0.085606	295060663	55814982	55411261	51424693
13	Tumour	3	(51Mb. V4)	24639	343	30	5660	2503646	0.22607	1452596	2748076	52.8587	15106	8.74636	Male	61.3093	ok	ok	87900189	71725445	79606775	121.28	95.82	98.8	99.58	99.91	351973	46852056	1379547	164968	2972133	0	0.064953	353494488	95435632	94736281	94056085
9	Germline	0	(50Mb) .V3)	21902	329	67	7523	941987	0.798631	575718	1067926	53.9099	13264	20.3647	Male	60.5607	ok	ok	45661507	30082888	34106027	48.33	71.45	83.11	89.27	95.64	1256715	22871137	5579327	308967	903632	0	0.045027	281761909	52578316	50895785	46998989
9	Tumour	1	(51Mb. V4)	23807	308	23	3323	1532734	0.216802	884713	1670765	52.9526	14423	7.46753	Male	60.583	ok	ok	53888263	43718700	48865900	74.03	88.86	96.75	98.99	99.83	206314	28277988	811776	74318	1384613	0	0.050096	279256053	57574066	57182494	56762290
9	Tumour	2	(50Mb) .V3)	22350	337	55	4760	975145	0.488133	610990	1139663	53.6115	13379	16.3205	Male	59.8613	ok	ok	48514510	31425503	36629268	50.06	73.53	84.63	90.39	96.15	955924	24916180	5112214	237317	1832817	0	0.076847	160949741	55900498	54990996	50788284
10	Germline	0	(50Mb) .V3)	22214	321	50	2713	1109071	0.244619	688744	1286323	53.5436	13364	15.5763	Male	60.1603	ok	ok	55564501	36082670	40819448	58.13	76.87	86.13	91.11	96.26	1489932	28188554	7061448	416457	1703016	0	0.066056	223796428	64928488	62730791	57867040
10	Tumour	1	(51Mb. V4)	23580	294	15	6313	1818385	0.347176	1055018	1984981	53.15	14165	5.10204	Male	60.0721	ok	ok	64349250	52716538	58315935	89.57	92.16	97.75	99.26	99.86	238740	33845172	961740	93334	1726252	0	0.052199	320406591	68890824	68432070	67929084
10	Tumour	2	(51Mb. V4)	23483	287	13	3649	1452266	0.251263	847647	1600233	52.9702	14078	4.52962	Male	59.9498	ok	ok	59390818	44135723	49814913	74.42	89.71	97.13	99.13	99.86	342242	31034125	1268410	117576	1426724	0	0.047605	327101434	63678902	63043639	62410492
12	Germline	0	(51Mb. V4)	23855	302	12	3407	1310114	0.260054	803459	1518545	52.9098	14702	3.97351	Male	61.6307	ok	ok	43573727	38275490	42024763	65.11	84.76	95.22	98.53	99.8	187795	23324367	716091	75700	1584418	0	0.069274	163813951	47552620	47096268	46836529
12	Tumour	1	(51Mb. V4)	24332	316	17	3531	1603320	0.220231	993333	1881365	52.7985	15032	5.37975	Male	61.7787	ok	ok	59180812	47886087	53380201	80.92	90.79	97.38	99.17	99.86	245709	30896098	917855	93045	1365969	0	0.045536	339034453	62955760	62506869	62037905
12	Tumour	2	(51Mb. V4)	24617	325	26	3608	2114383	0.170641	1261316	2390878	52.7553	15245	8	Male	61.9287	ok	ok	75990567	61779189	69144135	104.17	94.26	98.37	99.43	99.88	322898	40810527	1189670	144202	2884186	0	0.072154	274959410	83133622	82544118	81943952
2	Germline	0	(51Mb. V4)	23660	318	27	4062	1882574	0.215768	1105334	2076627	53.2274	14290	8.49057	Male	60.3973	ok	ok	63296681	55656437	61370659	94.54	92.27	97.74	99.26	99.85	264849	33462228	808555	124413	1871984	0	0.057574	287811957	67997860	67523803	67189305
2	Tumour	1	(51Mb. V4)	23802	328	35	6102	1812202	0.336717	1062711	2004542	53.0152	14376	10.6707	Male	60.3983	ok	ok	65975129	52990385	58796077	89.76	92.62	97.98	99.37	99.89	271547	34949981	1060323	107481	2025223	0	0.059254	289805893	71231832	70720635	70171509
2	Tumour	2	(51Mb. V4)	23625	317	24	3566	1589003	0.224417	938424	1773656	52.909	14264	7.57098	Male	60.3767	ok	ok	58082705	47529668	52907977	80.26	90.69	97.32	99.14	99.85	253839	30250502	866445	96774	1272422	0	0.04348	349431197	61621288	61167650	60754843
4	Germline	0	(51Mb. V4)	24058	327	25	3318	1950115	0.170144	1127047	2122354	53.1036	14354	7.64526	Male	59.6641	ok	ok	62965310	56038831	61290148	95.53	92	97.56	99.16	99.83	295355	32959246	836055	140206	1541715	0	0.048685	341232054	67049902	66549573	66213847
4	Tumour	1	(51Mb. V4)	24316	334	27	4004	1708622	0.234341	972423	1835925	52.9664	14565	8.08383	Male	59.8988	ok	ok	63022537	49383328	55678071	83.22	91.9	97.75	99.29	99.87	298598	33017046	1067232	109568	1581047	0	0.049322	333652083	67399922	66882049	66332690
4	Tumour	2	(51Mb. V4)	24240	330	24	3299	1661842	0.198515	955777	1801560	53.0527	14501	7.27273	Male	59.8226	ok	ok	60557674	47838811	53364409	80.72	90.89	97.37	99.16	99.85	255216	31175625	960726	91048	960164	0	0.032127	495675547	63567192	63113202	62606466
8	Germline	0	(51Mb. V4)	23771	324	37	2600	1565838	0.166045	938675	1772545	52.9563	14335	11.4198	Male	60.3046	ok	ok	52046546	45860586	50337391	78.08	88.76	96.59	98.93	99.82	205102	27159355	754622	85953	1185401	0	0.045058	302010686	55278434	54814698	54523812
8	Tumour	1	(51Mb. V4)	24104	309	22	2680	1590610	0.168489	949672	1796305	52.8681	14543	7.11974	Male	60.3344	ok	ok	59250019	46079075	51665700	77.88	90.35	97.37	99.22	99.87	287441	30611032	1084149	100719	1059917	0	0.036101	431768710	62593654	62078046	61509505
8	Tumour	2	(51Mb. V4)	23864	315	35	6888	1440991	0.478004	865459	1636713	52.8779	14445	11.1111	Male	60.5305	ok	ok	54588509	43075656	48362670	72.71	89.1	96.88	99.04	99.85	260963	28285764	927429	88040	1061324	0	0.038898	367438758	57759920	57297173	56832491
1	Germline	0	(51Mb. V4)	23730	302	23	3478	1498587	0.232085	851112	1601158	53.156	14181	7.61589	Male	59.7598	ok	ok	48918535	42926273	47358034	72.98	87.57	96.21	98.83	99.82	205303	25638286	653821	83240	1230132	0	0.049406	258559031	52135696	51759184	51481875
1	Tumour	1	(51Mb. V4)	23955	311	31	3061	1536363	0.199237	865608	1631222	53.065	14349	9.96785	Male	59.8998	ok	ok	53512977	43678919	48597257	73.91	89.32	97	99.1	99.86	230059	28161250	871745	84722	1462750	0	0.053229	261613238	57424304	56980068	56552559
1	Tumour	2	(51Mb. V4)	24027	321	34	2274	1651257	0.137713	940220	1771748	53.0674	14392	10.5919	Male	59.8993	ok	ok	57748321	47305268	52659026	80.03	90.61	97.31	99.14	99.85	235512	30472158	879404	92201	1654175	0	0.055583	270417295	62059232	61625137	61179828
11	Germline	0	(51Mb. V4)	24254	321	30	5170	2133783	0.242293	1256349	2369503	53.0216	14821	9.34579	Male	61.1074	ok	ok	68190611	61078213	66944888	104.08	93.34	97.99	99.31	99.86	225980	35860711	830894	110564	1812784	0	0.051929	342643357	72778296	72281294	71947402
11	Tumour	1	(51Mb. V4)	24295	320	29	3884	1824817	0.212843	1077346	2034729	52.9479	14823	9.0625	Male	61.0126	ok	ok	65515289	53143331	59259480	89.83	92.14	97.7	99.23	99.85	298268	34129247	1005336	122252	1441483	0	0.043835	392571904	69562098	69054516	68556762
11	Tumour	2	(51Mb. V4)	24641	327	28	5067	2514589	0.201504	1467216	2779666	52.7839	15065	8.56269	Male	61.1379	ok	ok	88059428	72058759	80159307	121.98	95.67	98.73	99.53	99.88	327867	46429069	1320125	154797	2463643	0	0.054537	421876837	94506130	93863825	93186005
