# Supplementary material for: Longitudinal copy number, whole exome and targeted deep sequencing of 'good risk' IGHV-mutated CLL patients with progressive disease
Source: Leukemia. 2016 Feb 26;30(6):1301–10. doi: 10.1038/leu.2016.10 (PMC4861248; doi:10.1038/leu.2016.10)
Supplement: Supplementary Table 3 [file leu201610x4.xls]

## Sheet: 2015_RoseZerilli_WES in IGHVmut
Patient ID	total_reads	mapped_to_covered_reads	percentage	mapped_to_regions	percentage	mean_coverage	covered_bases	regions_bases_1x	percentage	regions_bases_5x	percentage	regions_bases_10x	percentage	regions_bases_20x	percentage	regions_bases_50x	percentage	regions_bases_100x	percentage	regions_bases_200x	percentage
1_TP1	38040758	32618547	85.75	27715601	72.86	5265.71	367193	360776	98.24	359691	97.95	359034	97.77	357912	97.46	356275	97.02	355284	96.75	355284	96.07
1_TP2	24676265	21448386	86.92	17994758	72.92	3418.61	367193	360475	98.17	359539	97.91	358689	97.68	358101	97.52	356682	97.13	354723	96.6	354723	95.66
2_TP1	30254488	26495395	87.58	22464471	74.25	4268.75	367193	360486	98.17	359352	97.86	358797	97.71	358210	97.55	357258	97.29	356356	97.04	356356	96.26
2_TP2	30919307	27723341	89.66	23422229	75.75	4451.14	367193	360096	98.06	359180	97.81	358535	97.64	357661	97.4	356777	97.16	355132	96.71	355132	95.84
3_TP1	22099795	19303184	87.35	16411367	74.26	3123.99	367193	358018	97.5	355757	96.88	354610	96.57	353361	96.23	351711	95.78	350144	95.35	350144	94.17
3_TP2	22763963	19133041	84.05	16169779	71.03	3070.33	367193	358967	97.76	357529	97.36	356967	97.21	356331	97.04	355179	96.72	353572	96.29	353572	95.18
3_TP3	24371146	20137954	82.63	16985415	69.69	3219.8	367193	359964	98.03	359192	97.82	358604	97.66	357924	97.47	356490	97.08	354832	96.63	354832	95.65
4_TP1	20471370	18088404	88.36	15226838	74.38	2893	367193	360572	98.19	359514	97.91	358837	97.72	358175	97.54	357114	97.25	354909	96.65	354909	95.46
4_TP2	22839273	20253739	88.68	17135875	75.03	3262.94	367193	360295	98.12	358755	97.7	358055	97.51	357391	97.33	355858	96.91	353909	96.38	353909	95.22
4_TP3	20731806	17500776	84.42	14856419	71.66	2820.49	367193	359405	97.88	358663	97.67	357969	97.48	357283	97.3	355298	96.76	352696	96.05	352696	94.47
5_TP1	18654050	16638659	89.2	14044007	75.29	2668.77	367193	360488	98.17	359300	97.85	358835	97.72	358221	97.55	356717	97.14	354880	96.64	354880	95.25
5_TP2	29264732	25643990	87.63	21879840	74.77	4165.42	367193	358241	97.56	355533	96.82	353915	96.38	352659	96.04	350687	95.5	348631	94.94	348631	93.89
5_TP3	25103667	21826509	86.95	18527719	73.8	3512.49	367193	360386	98.14	359621	97.93	358800	97.71	358303	97.58	357067	97.24	355476	96.81	355476	95.84
6_TP1	20085065	15467563	77.01	13110194	65.27	2496.4	367193	360043	98.05	358256	97.56	357820	97.44	357163	97.27	355721	96.87	353569	96.29	353569	94.98
6_TP2	28772946	24793837	86.17	20964131	72.86	3985.18	367193	360225	98.1	359380	97.87	358670	97.67	358065	97.51	356627	97.12	355603	96.84	355603	96.17
6_TP3	29018927	24741532	85.26	21005238	72.38	3982.15	367193	360172	98.08	359480	97.89	358855	97.72	358232	97.55	356681	97.13	355355	96.77	355355	95.95
7_TP1	22359061	17721752	79.26	15223114	68.08	2892.7	367193	360639	98.21	359734	97.96	359050	97.78	358225	97.55	356518	97.09	353178	96.18	353178	93.89
7_TP2	34164830	29988451	87.78	25449761	74.49	4837.34	367193	360455	98.16	359273	97.83	358817	97.71	358267	97.56	356741	97.15	354987	96.67	354987	95.8
8_TP1	24072351	21026820	87.35	17750183	73.74	3373.89	367193	360400	98.15	359284	97.84	358531	97.64	357803	97.44	356620	97.12	355425	96.79	355425	95.91
8_TP2	25376217	21899158	86.3	18538873	73.06	3528.05	367193	360021	98.04	358416	97.61	357997	97.49	357437	97.34	355767	96.88	354211	96.46	354211	95.62
9_TP1	19081929	17029618	89.24	14367788	75.3	2730.21	367193	360474	98.17	359573	97.92	358874	97.73	358379	97.6	356986	97.22	354763	96.61	354763	95.54
9_TP2	33224487	29168824	87.79	24673749	74.26	4682.28	367193	360387	98.14	359692	97.95	359265	97.84	358831	97.72	357385	97.32	356598	97.11	356598	96.5
9_TP3	23770374	20687886	87.03	17443722	73.38	3307.12	367193	360412	98.15	359300	97.85	358787	97.71	357966	97.48	357048	97.23	355292	96.76	355292	95.88
9_TP4	36930321	32882552	89.04	27728573	75.08	5268.15	367193	360447	98.15	359305	97.84	358566	97.64	358053	97.5	357049	97.23	355836	96.9	355836	96.33
10_TP1	32015364	28481155	88.96	24165631	75.48	4596.59	367193	359159	97.81	356799	97.16	355709	96.87	354461	96.53	352919	96.11	350602	95.48	350602	94.64
10_TP2	27088351	23204095	85.66	19637325	72.49	3736.57	367193	359175	97.81	357148	97.26	355306	96.76	353489	96.26	350616	95.48	348730	94.97	348730	93.85
11_TP1	27329664	23941432	87.6	20206767	73.94	3838.12	367193	359852	98	358551	97.64	357611	97.39	356726	97.14	355568	96.83	354271	96.48	354271	95.6
11_TP2	26424052	23549347	89.12	19848013	75.11	3775.62	367193	360400	98.15	359069	97.78	358644	97.67	358180	97.54	356806	97.17	355662	96.86	355662	95.95
12_TP1	28543373	24844278	87.04	21036658	73.7	4002.57	367193	359925	98.02	358306	97.57	357124	97.25	355749	96.88	353452	96.25	351818	95.81	351818	95.03
12_TP2	24654394	21716449	88.08	18439561	74.79	3512.44	367193	358977	97.76	356853	97.18	355564	96.83	354199	96.46	350857	95.55	348732	94.97	348732	93.82
12_TP3	20893908	13209198	63.22	11227149	53.73	2141.96	367193	359586	97.93	358888	97.74	358123	97.53	357332	97.31	355739	96.88	352935	96.11	352935	94.33
13_TP1	24437267	21848519	89.41	18424496	75.4	3499.55	367193	360592	98.2	359509	97.9	359067	97.78	358427	97.61	357036	97.23	355308	96.76	355308	95.83
13_TP2	30561109	26395097	86.37	22368399	73.19	4248.79	367193	360672	98.22	359989	98.03	359344	97.86	358850	97.72	357744	97.42	356427	97.06	356427	96.45
13_TP3	28840354	25745721	89.27	21791372	75.56	4149.24	367193	360486	98.17	359609	97.93	358763	97.7	357928	97.47	356329	97.03	354947	96.66	354947	95.62
13_TP4	31081006	26567790	85.48	22575493	72.63	4284.82	367193	360493	98.17	359845	97.99	359491	97.9	358499	97.63	357457	97.34	356017	96.95	356017	96.2
13_TP5	24144995	21037750	87.13	17850106	73.93	3386	367193	360712	98.23	359693	97.95	358788	97.71	358189	97.54	356810	97.17	354952	96.66	354952	95.62
Mean	2.64739e+07	2.28545e+07	86.0764	1.93517e+07	72.8761	3677.7	367193	360052	98.0517	358822	97.7144	358067	97.5106	357277	97.295	355766	96.8833	354049	96.4164	354049	95.4019
Min	18654050	13209198	63.22	11227149	53.73	2141.96	367193	358018	97.5	355533	96.82	353915	96.38	352659	96.04	350616	95.48	348631	94.94	348631	93.82
Max	38040758	32882552	89.66	27728573	75.75	5268.15	367193	360776	98.24	359989	98.03	359491	97.9	358850	97.72	357744	97.42	356598	97.11	356598	96.5
