# Supplementary material for: Longitudinal copy number, whole exome and targeted deep sequencing of 'good risk' IGHV-mutated CLL patients with progressive disease
Source: Leukemia. 2016 Feb 26;30(6):1301–10. doi: 10.1038/leu.2016.10 (PMC4861248; doi:10.1038/leu.2016.10)
Supplement: Supplementary Table 6 [file leu201610x7.xls]

## Sheet: 2015_RoseZerilli_WES in IGHVmut
No. samples with at least 1 read for VCF_A1	Frequency of vcf_a1 in all samples except those in column F where vcf_a1 is being called or implied	Frequency of vcf_a1 in sample specified in column D	Chisquare P value for difference in frequency	SAMPLEID	TP	VCF_CHR	VCF_BP1	VCF_A1	VCF_A1	VAR_TYPE	VAR_INFO	EXONIC	GENE	QDEPTH	FREQ	purity estimates from FACS	ratio (vaf_obs / half of purity)	adjusted ratio	Gene	Alt reads	reads from cancer cells	VAF adjusted	pval (VAF close to 0.45)	p<=0.07 (0 sub; 1 clonal)	dbSNP	Notes
21	0.000396=25/63180	0.000996=1/1004	0.348312	6	TP1	2	198267480	T	C	nonsynonymous SNV	SF3B1:NM_012433:exon14:c.A1877G:p.N626S,	exonic	SF3B1	1003	1 read (0.10%)	95	-	-	SF3B1	1	-	-	-	-		not calculated (less than 4 alt reads)
21	0.000396=25/63180	0.000687=1/1455	0.5839	6	TP2	2	198267480	T	C	nonsynonymous SNV	SF3B1:NM_012433:exon14:c.A1877G:p.N626S,	exonic	SF3B1	1460	1 read (0.07%)	95	-	-	SF3B1	1	-	-	-	-		not calculated (less than 4 alt reads)
32	0.000273=83/304113	0.00075=6/8002	0.012631	8	TP1	17	7579350	A	C	nonsynonymous SNV	TP53:NM_001126113:exon4:c.T337G:p.F113V,TP53:NM_001126118:exon3:c.T220G:p.F74V,TP53:NM_001126112:exon4:c.T337G:p.F113V,TP53:NM_000546:exon4:c.T337G:p.F113V,TP53:NM_001126114:exon4:c.T337G:p.F113V,	exonic	TP53	15581	0.06	84	0.00142857	0.00142857	TP53	9	13088	0.001	0	0		not calculated (less than 4 alt reads)
39	0.000506=145/286456	0.000827=6/7252	0.233431	9	TP1	17	7577580	T	C	nonsynonymous SNV	ENSP00000269305:p.Tyr234Cys	exonic	TP53	7309	0.08	73	0.00219178	0.00219178	TP53	6	5336	0.001	0	0
39	0.000506=145/286457	0.000874=7/8012	0.153175	9	TP2	17	7577580	T	C	nonsynonymous SNV	ENSP00000269305:p.Tyr234Cys	exonic	TP53	14566	0.06	97	0.00123711	0.00123711	TP53	9	14129	0.001	0	0
39	0.000506=145/286458	0.004873=39/8003	1.21e-53	9	TP3	17	7577580	T	C	nonsynonymous SNV	ENSP00000269305:p.Tyr234Cys	exonic	TP53	9809	0.4	98	0.00816326	0.00816326	TP53	39	9613	0.004	0	0
39	0.000506=145/286459	0.038481=308/8004	0	9	TP4	17	7577580	T	C	nonsynonymous SNV	ENSP00000269305:p.Tyr234Cys	exonic	TP53	10446	2.97	89	0.0667416	0.0667416	TP53	310	9297	0.033	0	0
19	0.000511=35/68530	0.001282=3/2340	0.112982	13	TP1	6	394945	G	A	nonsynonymous SNV	IRF4:NM_001195286:exon3:c.G341A:p.S114N,IRF4:NM_002460:exon3:c.G341A:p.S114N,	exonic	IRF4	2344	3 reads (0.13%)	96.9	-	-	IRF4	3	-	-	-	-		not calculated (less than 4 alt reads)
11	0.00033=17/51547	0.001017=1/983	0.2491	13	TP1	9	139390648	CT	-GA	frameshift deletion	NOTCH1:NM_017617:exon34:c.7541_7542del:p.2514_2514del,	exonic	NOTCH1	988	1 read (0.10%)	96.9	-	-	NOTCH1	1	-	-	-	-		not calculated (less than 4 alt reads)
11	0.000242=37/153200	0=0/3620	0.343949	13	TP1	11	102201932	G	-GAAGA	frameshift deletion	BIRC3:NM_182962:exon7:c.1285_1289del:p.429_430del,BIRC3:NM_001165:exon6:c.1285_1289del:p.429_430del,	exonic	BIRC3	3624	0	96.9	-	-	BIRC3	0	-	-	-	-		not calculated (less than 4 alt reads)
